# Supplementary material for: Implementing Fabrication as a Pedagogical Tool in Vertebrate Anatomy Courses: Motivation, Inclusion, and Lessons
Source: Integr Comp Biol. 2021 Jun 26;61(3):1013–27. doi: 10.1093/icb/icab147 (PMC8490688; doi:10.1093/icb/icab147)
Supplement: icab147_Supplemental_File [file icab147_supplemental_file.zip]

Archive with 5 entries (5 files):
- icb-2021-0135-File007.stl
- icb-2021-0135-File008.stl
- icb-2021-0135-File009.stl
- icb-2021-0135-File010.stl
- icb-2021-0135-File011.pptx
